# Supplementary material for: Polymeric Carriers Designed for Encapsulation of Essential Oils with Biological Activity
Source: Pharmaceutics. 2021 Apr 28;13(5):631. doi: 10.3390/pharmaceutics13050631 (PMC8146382; doi:10.3390/pharmaceutics13050631)
Supplement: Supplementary file 1 [file pharmaceutics-13-00631-s001.zip]

Archive with 1 entries (1 files):
- pharmaceutics-1194557-supplementary.pdf
